# Supplementary material for: Major Histocompatibility Complex-B haplotype and ovarian graft response
Source: Poult Sci. 2023 Jun 9;102(9):102850. doi: 10.1016/j.psj.2023.102850 (PMC10466249; doi:10.1016/j.psj.2023.102850)
Supplement: Supplementary file 1 [file mmc1.xlsx]

## Sheet: Final table
Supplemental data. Genotype of potential grafts harvested from matured recipients
BL/BLxBL/BL
	ADL0278		LEI0094		MCW0216			MCW0081			MCW0034			MCW0016			LEI0166		LEI258		MCW0222		MCW0295			MCW037
	Allele 1	Allele 2	Allele 1	Allele 2	Allele 1	Allele 2	Allele 3	Allele 1	Allele 2	Allele 3	Allele 1	Allele 2	Allele 3	Allele 1	Allele 2	Allele 3	Allele 1	Allele 2	Allele 1	Allele 2	Allele 1	Allele 2	Allele 1	Allele 2	Allele 3	Allele 1	Allele 2	Allele 3
Recipient (342)	121	121	259	259	139	141	---	115	121	---	222	232	---	138	140	---	348	348	310	310	---	---	---	---	---	---	---	---
Donor (BL1823)	121	121	259	259	139	139	---	115	115	---	222	232	---	138	140	---	348	348	310	310	---	---	---	---	---	---	---	---
342 Graft-1	121	121	259	259	139	141	---	115	121	---	222	232	---	138	140	---	348	348	310	310	---	---	---	---	---	---	---	---
Recipient (343)	121	121	259	259	139	139	---	115	121	---	222	222	---	138	138	---	348	348	310	310	---	---	---	---	---	---	---	---
Donor (BL1821)	121	121	259	259	139	141	---	115	121	---	222	222	---	138	138	---	348	348	310	310	---	---	---	---	---	---	---	---
343 Graft-1	121	121	259	259	139	141	---	115	121	---	222	222	---	138	138	---	348	348	310	310	---	---	---	---	---	---	---	---
Recipient (344)	121	121	259	259	139	141	---	115	121	---	222	232	---	138	138	---	348	348	310	310	---	---	---	---	---	---	---	---
Donor (BL1825)	121	121	259	259	139	141	---	115	115	---	232	232	---	140	140	---	348	348	310	310	---	---	---	---	---	---	---	---
344 Graft-1	121	121	259	259	139	141	---	115	121	---	222	232	---	138	138	---	348	348	310	310	---	---	---	---	---	---	---	---
344 Graft-2	121	121	259	259	139	141	---	115	121	---	222	232	---	138	138	---	348	348	310	310	---	---	---	---	---	---	---	---
Recipient (349)	121	121	259	259	139	141	---	0	0	---	222	222	---	138	138	---	348	348	---	---	0	0	86	86		151	155
Donor (BL 1824)	121	121	259	259	139	139	---	115	121	---	222	232	---	138	140	---	348	348	---	---	0	0	84	84		149	155
349 Graft-1	121	121	259	259	139	141	---	0	0	---	0	0	---	138	138	---	348	348	---	---	0	0	86	86		151	155
349 Graft-2	121	121	259	259	139	141	---	115	121	---	222	222	---	138	138	---	348	348	---	---	217	219	86	86		151	155
Recipient (356)	121	121	259	259	139	141		115	121		222	232		138	140		348	348	310	310						149	155
Donor (BL/BL)	121	121	259	259	139	141		115	121		222	232		138	138		348	348	310	310						149	151
356 Graft-1	121	121	259	259	139	141		115	121		222	232		138	138		348	348	310	310						149	155
Recipient (357)	121	121	259	259	139	141	---	121	121	---	222	222	---	138	138	---	348	348	310	310	---	---	---	---	---	---	---	---
Donor (BL1857)	121	121	259	259	141	141	---	115	115	---	222	232	---	138	140	---	348	348	310	310	---	---	---	---	---	---	---	---
357 Graft-1	121	121	259	259	139	141	---	121	121	---	222	222	---	138	138	---	348	348	310	310	---	---	---	---	---	---	---	---
357 Graft-2	121	121	259	259	139	141	---	121	121	---	222	222	---	138	138	---	348	348	310	310	---	---	---	---	---	---	---	---
357 Graft-3	121	121	259	259	139	141	---	121	121	---	222	222	---	138	138	---	348	348	310	310	---	---	---	---	---	---	---	---
BL/BLxBR/BR
	ADL0278		LEI0094		MCW0216			MCW0081			MCW0034			MCW0016			LEI0166		LEI258		MCW0222		MCW0295			MCW037
	Allele 1	Allele 2	Allele 1	Allele 2	Allele 1	Allele 2	Allele 3	Allele 1	Allele 2	Allele 3	Allele 1	Allele 2	Allele 3	Allele 1	Allele 2	Allele 3	Allele 1	Allele 2	Allele 1	Allele 2	Allele 1	Allele 2	Allele 1	Allele 2	Allele 3	Allele 1	Allele 2	Allele 3
Recipient (346)	121	121	259	259	139	139	---	121	121	---	222	232	---	138	140	---	348	348	---	---	217	217	84	84	---	155	155	---
Donor (BR 1803)	109	109	257	257	141	143	---	133	133	---	224	232	---	136	136	---	344	354	---	---	0	0	86	92	---	155	155	---
346 Graft-1	121	121	259	259	139	139	---	121	121	---	222	232	---	138	140	---	348	348	---	---	217	217	84	84	---	155	155	---
346 Graft-2	121	121	259	259	139	139	---	121	121	---	222	232	---	138	140	---	348	348	---	---	217	217	84	84	---	155	155	---
Recipient (347)	121	121	259	259	139	139	---	115	121	---	222	232	---	138	138	---	348	348	---		217	217	86	86	---	149	151	---
Donor (BR 1808)	109	121	257	257	143	143	---	133	133	---	224	224	---	136	136	---	348	348	---		0	0	92	92	---	151	155	---
347 Graft-1	121	121	259	259	139	139	---	115	121	---	222	232	---	138	138	---	348	348	---		217	217	86	86	---	149	151	---
347 Graft-2	121	121	259	259	139	139	---	115	121	---	222	232	---	138	138	---	348	348	---		217	217	86	86	---	149	151	---
Recipient (350)	121	121	259	259	139	141	---	115	115	---	222	232	---	138	138	---	348	348	---	---	217	217	84	86	---	149	149	---
Donor (BR 1818)	109	121	257	257	143	143	---	133	133	---	224	224	---	136	152	---	344	348	---	---	0	0	92	92	---	151	155	---
350 Graft-1	109	121	257	259	139	141	143	115	133	---	222	224	232	136	138	152	344	348	---	---	217	217	84	86	92	149	151	155
350 Graft-2	121	121	259	259	139	141	---	115	115	---	222	232	---	138	138		348	348	---	---	217	217	84	86	---	149	149	---
Recipient (352)	121	121	259	259	139	141	---	121	121	---	222	222	---	138	138	---	348	348	310	310	---	---	---	---	---	---	---
Donor (BL1812)	109	121	257	257	143	143	---	133	133	---	224	232	---	136	136	---	344	344	321	321	---	---	---	---	---	---	---
352-Graft 1	109	121	257	259	139	141	143	121	133	---	222	224	232	136	138	---	344	348	310	321	---	---	---	---	---	---	---
Recipient (353)	121	121	259	259	139	141	---	115	121	---	222	232	---	138	138	---	348	348	---	---	217	217	84	84	---	149	155	---
Donor (BR 1819)	109	121	257	257	143	143	---	133	133	---	224	224	---	136	152	---	344	348	---	---	0	0	92	92	---	155	155	---
353 Graft-1	121	121	259	259	139	141	---	115	121	---	222	232	---	138	138	---	348	348	---	---	217	217	84	84	---	149	155	---
353 Graft-2	121	121	259	259	139	141	---	115	121	---	222	232	---	138	138	---	348	348	---	---	217	217	84	84	---	149	155	---
BL/BLxBL/BR
	ADL0278		LEI0094		MCW0216			MCW0081			MCW0034			MCW0016			LEI0166		LEI258		MCW0222		MCW0295			MCW037
	Allele 1	Allele 2	Allele 1	Allele 2	Allele 1	Allele 2	Allele 3	Allele 1	Allele 2	Allele 3	Allele 1	Allele 2	Allele 3	Allele 1	Allele 2	Allele 3	Allele 1	Allele 2	Allele 1	Allele 2	Allele 1	Allele 2	Allele 1	Allele 2	Allele 3	Allele 1	Allele 2	Allele 3
Recipient (371)	121	121	259	259	139	141	---	121	121	---	232	232	---	140	140	---	348	348	---	---	---	---	---	---	---	---	---	---
Donor (BL/BR1907)	121	121	257	259	139	143	---	115	133	---	224	232	---	136	140	---	348	348	---	---	---	---	---	---	---	---	---	---
371 Graft-1	121	121	259	259	139	141	---	121	121	---	232	232	---	140	140	---	348	348	---	---	---	---	---	---	---	---	---	---
Recipient (372)	121	121	259	259	139	139	---	115	121	---	222	232	---	138	140	---	348	348	---	---	---	---	---	---	---	---	---	---
Donor (BL/BR1920)	121	121	257	259	141	143	---	115	133	---	222	224	---	136	138	---	348	348	---	---	---	---	---	---	---	---	---	---
372 Graft-1	121	121	259	259	139	139	---	115	121	---	222	232	---	138	140	---	348	348	---	---	---	---	---	---	---	---	---	---
372 Graft-2	121	121	259	259	139	139	---	115	121	---	222	232	---	138	140	---	348	348	---	---	---	---	---	---	---	---	---	---
Recipient (373)	121	121	259	259	141	141	---	115	121	---	222	232	---	138	140	---	348	348	---	---	---	---	---	---	---	---	---	---
Donor (BL/BR1935)	121	121	257	259	141	143	---	115	133	---	224	232	---	138	152	---	344	348	---	---	---	---	---	---	---	---	---	---
373 Graft-1	121	121	259	259	141	141	---	115	121	---	222	232	---	138	140	---	348	348	---	---	---	---	---	---	---	---	---	---
373 Graft-2	121	121	259	259	141	141	---	115	121	---	222	232	---	138	140	---	348	348	---	---	---	---	---	---	---	---	---	---
373 Graft-3	121	121	259	259	141	141	---	115	121	---	222	232	---	138	140	---	0	0	---	---	---	---	---	---	---	---	---	---
Recipient (375)	121	121	259	259	139	141		121	121		222	232		138	140		348	348	310	310
Donor (BL/BR 1927)	121	121	257	259	141	141		115	133		232	232		138	152		348	348	310	321
375 Graft-1	121	121	259	259	139	141		121	121		222	232		138	140		348	348	310	310
Recipient (376)	121	121	259	259	139	139	---	115	115	---	222	232	---	138	140	---	348	348	---	---	---	---	---	---	---	---	---	---
Donor (BL/BR1902)	121	121	257	259	141	143	---	115	133	---	222	224	---	138	152	---	348	348	---	---	---	---	---	---	---	---	---	---
376 Graft-1	121	121	259	259	139	139	---	115	115	---	222	232	---	138	140	---	348	348	---	---	---	---	---	---	---	---	---	---
376 Graft-2	121	121	259	259	139	139	---	115	115	---	222	232	---	138	140	---	348	348	---	---	---	---	---	---	---	---	---	---
376 Graft-3	121	121	259	259	139	139	---	115	115	---	222	232	---	138	140	---	348	348	---	---	---	---	---	---	---	---	---	---
376 Graft-4	121	121	259	259	139	139	---	115	115	---	222	232	---	138	140	---	348	348	---	---	---	---	---	---	---	---	---	---
Recipient (377)	121	121	259	259	139	141		115	121		232	232		140	140		348	348	310	310	217	217	84	86		149	155
Donor (BL/BR 1925)	121	121	257	259	141	141		115	133		224	232		138	152		348	348	310	321	217	217	84	92		149	155
377 Graft-1	121	121	257	259	139	141		115	121	133	224	232		138	140	152	348	348	310	321	217	217	84	86	92	149	155
Recipient (378)	121	121	259	259	139	139	---	115	121	---	222	232	---	138	140	---	348	348	---	---	---	---	---	---	---	---	---	---
Donor (BL/BR1904)	109	121	257	259	141	141	---	121	133	---	222	224	---	136	138	---	348	348	---	---	---	---	---	---	---	---	---	---
378 Graft-1	109	121	257	259	139	141	---	115	121	133	222	224	232	136	138	140	348	348	---	---	---	---	---	---	---	---	---	---
378 Graft-2	109	121	257	259	139	141	---	115	121	133	222	224	232	136	138	140	348	348	---	---	---	---	---	---	---	---	---	---
BR/BRxBL/BL
	ADL0278		LEI0094		MCW0216			MCW0081			MCW0034			MCW0016			LEI0166		LEI258		MCW0222		MCW0295			MCW037
	Allele 1	Allele 2	Allele 1	Allele 2	Allele 1	Allele 2	Allele 3	Allele 1	Allele 2	Allele 3	Allele 1	Allele 2	Allele 3	Allele 1	Allele 2	Allele 3	Allele 1	Allele 2	Allele 1	Allele 2	Allele 1	Allele 2	Allele 1	Allele 2	Allele 3	Allele 1	Allele 2	Allele 3
Recipient (358)	109	121	257	257	143	143	---	133	133	---	224	224	---	136	136	---	344	348	321	321	---	---	---	---	---	---	---	---
Donor (BL1828)	121	121	259	259	139	141	---	121	121	---	222	222	---	138	138	---	348	348	310	310	---	---	---	---	---	---	---	---
358 Graft-1	109	121	257	257	143	143	---	133	133	---	224	224	---	136	136	---	344	348	321	321	---	---	---	---	---	---	---	---
358 Graft-2	109	121	257	257	143	143	---	133	133	---	224	224	---	136	136	---	344	348	321	321	---	---	---	---	---	---	---	---
																					---	---	---	---	---	---	---	---
Recipient (360)	109	121	257	257	141	143	---	133	133	---	224	224	---	136	152	---	348	354	321	321	---	---	---	---	---	---	---	---
Donor (BL1830)	121	121	259	259	141	141	---	115	115	---	222	232	---	138	140	---	348	348	310	310	---	---	---	---	---	---	---	---
360 Graft-1	109	121	257	257	141	143	---	133	133	---	224	224	---	136	152	---	348	354	321	321	---	---	---	---	---	---	---	---
360 Graft-2	109	121	257	257	141	143	---	133	133	---	224	224	---	136	152	---	348	354	321	321	---	---	---	---	---	---	---	---
Recipient (380)	121	121	257	257	143	143	---	133	133	---	224	224	---	136	152	---	348	348	---	---	---	---	---	---	---	---	---	---
Donor (BL1838)	121	121	259	259	139	141	---	115	115	---	222	232	---	138	140	---	348	348	---	---	---	---	---	---	---	---	---	---
388 Graft-1	121	121	257	257	143	143	---	133	133	---	224	224	---	136	152	---	348	348	---	---	---	---	---	---	---	---	---	---
388 Graft-2	121	121	257	257	143	143	---	133	133	---	224	224	---	136	152	---	348	348	---	---	---	---	---	---	---	---	---	---
388 Graft-3	121	121	257	257	143	143	---	133	133	---	224	224	---	136	152	---	348	348	---	---	---	---	---	---	---	---	---	---
BR/BRxBR/BR
	ADL0278		LEI0094		MCW0216			MCW0081			MCW0034			MCW0016			LEI0166		LEI258		MCW0222		MCW0295			MCW037
	Allele 1	Allele 2	Allele 1	Allele 2	Allele 1	Allele 2	Allele 3	Allele 1	Allele 2	Allele 3	Allele 1	Allele 2	Allele 3	Allele 1	Allele 2	Allele 3	Allele 1	Allele 2	Allele 1	Allele 2	Allele 1	Allele 2	Allele 1	Allele 2	Allele 3	Allele 1	Allele 2	Allele 3
Recipient (381)	109	121	257	257	143	143	---	133	133	---	224	224	---	152	152	---	348	354	---	---	---	---	---	---	---	---	---	---
Donor (BR1821)	109	109	257	257	143	143	---	133	133	---	224	232	---	136	152	---	344	348	---	---	---	---	---	---	---	---	---	---
381 Graft-1	109	121	257	257	143	143	---	133	133	---	224	224	---	152	152	---	348	354	---	---	---	---	---	---	---	---	---	---
381 Graft-2	109	121	257	257	143	143	---	133	133	---	224	224	---	152	152	---	348	354	---	---	---	---	---	---	---	---	---	---
381 Graft-3	109	121	257	257	143	143	---	133	133	---	224	224	---	152	152	---	348	354	---	---	---	---	---	---	---	---	---	---
Recipient 382)	121	121	257	257	141	143	---	133	133	---	224	224	---	152	152	---	344	348	---	---	217	217	86	92	---	155	155	---
Donor (BR 1838)	121	121	257	257	143	143	---	133	133	---	224	232	---	136	136	---	344	348	---	---	217	217	92	92	---	155	155	---
382 Graft-1	121	121	257	257	141	143	---	133	133	---	224	224	---	152	152	---	344	348	---	---	217	217	86	92	---	155	155	---
382 Graft-2	121	121	257	257	141	143	---	133	133	---	224	224	---	152	152	---	344	348	---	---	217	217	86	92	---	155	155	---
382 Graft-3	121	121	257	257	141	143	---	133	133	---	224	224	---	152	152	---	344	348	---	---	217	217	86	92	---	155	155	---
Recipient (384)	121	121	257	257	143	143	---	143	143	---	224	232	---	136	136	---	348	354	---	---	217	217	86	92	---	151	155	---	Inconclusive
Donor (BR 1829)	121	121	257	257	143	143	---	143	143	---	232	232	---	136	136	---	348	354	---	---	217	217	92	92	---	151	151	---
384 Graft-1	121	121	257	257	143	143	---	143	143	---	224	232	---	136	136	---	348	354	---	---	217	217	86	92	---	151	155	---
384 Graft-2	121	121	257	257	143	143	---	143	143	---	224	232	---	136	136	---	348	354	---	---	217	217	86	92	---	151	155	---
384 Graft-3	121	121	257	257	143	143	---	143	143	---	224	232	---	136	136	---	348	354	---	---	217	217	86	92	---	151	155	---
Recipient (387)	121	121	257	257	141	143	---	133	133	---	224	224	---	136	136	---	344	348	---	---	217	217	92	92	---	151	155	---
Donor (BR 1820)	109	109	257	257	143	143	---	133	133	---	232	232	---	136	136	---	348	348	---	---	0	0	92	92	---	151	151	---
387 Graft-1	121	121	257	257	141	143	---	133	133	---	224	224	---	136	136	---	344	348	---	---	217	217	92	92	---	151	155	---
387 Graft-2	121	121	257	257	141	143	---	133	133	---	224	224	---	136	136	---	344	348	---	---	217	217	92	92	---	151	155	---
BR/BRxBL/BR
	ADL0278		LEI0094		MCW0216			MCW0081			MCW0034			MCW0016			LEI0166		LEI258		MCW0222		MCW0295			MCW037
	Allele 1	Allele 2	Allele 1	Allele 2	Allele 1	Allele 2	Allele 3	Allele 1	Allele 2	Allele 3	Allele 1	Allele 2	Allele 3	Allele 1	Allele 2	Allele 3	Allele 1	Allele 2	Allele 1	Allele 2	Allele 1	Allele 2	Allele 1	Allele 2	Allele 3	Allele 1	Allele 2	Allele 3
Recipient (379)	109	121	257	257	143	143	---	133	133	---	224	232	---	136	136	---	348	354	---	---	---	---	---	---	---	---	---	---
Donor (BL/BR1933)	121	121	257	259	141	143	---	115	133	---	222	224	---	140	152	---	348	348	---	---	---	---	---	---	---	---	---	---
379 Graft-1	109	121	257	257	143	143	---	133	133	---	224	232	---	136	136	---	348	354	---	---	---	---	---	---	---	---	---	---
379 Graft-2	109	121	257	257	143	143	---	133	133	---	224	232	---	136	136	---	348	354	---	---	---	---	---	---	---	---	---	---
Recipient (380)	109	121	257	257	143	143	---	133	133	---	224	224	---	136	136	---	344	348	---	---	---	---	---	---	---	---	---	---
Donor (BL/BR1932)	121	121	257	259	139	143	---	115	133	---	224	232	---	136	138	---	348	348	---	---	---	---	---	---	---	---	---	---
380 Graft-1	109	121	257	257	143	143	---	133	133	---	224	224	---	136	136	---	344	348	---	---	---	---	---	---	---	---	---	---
Recipient (383)	109	109	257	257	143	143	---	133	133	---	224	224	---	136	152	---	344	348	---	---	217	217	86	92	---	151	155	114
Donor (BL/BR 1905)	121	121	257	259	141	143	---	115	133	---	222	224	---	136	140	---	348	348	---	---	0	0	84	86	---	151	155	114
383 Graft-1	109	109	257	257	143	143	---	133	133	---	224	224	---	136	152	---	344	348	---	---	217	217	86	92	---	151	155	114
383 Graft-2	109	109	257	257	143	143	---	133	133	---	224	224	---	136	152	---	344	348	---	---	217	217	86	92	---	151	155	114
Recipient (389)	109	109	257	257	143	143	---	133	133	---	224	224	---	136	136	---	344	348	---	---	---	---	---	---	---	---	---	---
Donor (BL/BR1917)	109	121	257	259	141	143	---	115	133	---	232	232	---	140	152	---	348	348	---	---	---	---	---	---	---	---	---	---
389 Graft-1	109	109	257	257	143	143	---	133	133	---	224	224	---	136	136	---	344	348	---	---	---	---	---	---	---	---	---	---
389 Graft-2	109	109	257	257	143	143	---	133	133	---	224	224	---	136	136	---	344	348	---	---	---	---	---	---	---	---	---	---
389 Graft-3	109	109	257	257	143	143	---	133	133	---	224	224	---	136	136	---	344	348	---	---	---	---	---	---	---	---	---	---
389 Graft-4	109	109	257	257	143	143	---	133	133	---	224	224	---	136	136	---	344	348	---	---	---	---	---	---	---	---	---	---
BL/BR x BL/BL
	ADL0278		LEI0094		MCW0216			MCW0081			MCW0034			MCW0016			LEI0166		LEI258		MCW0222		MCW0295			MCW037
	Allele 1	Allele 2	Allele 1	Allele 2	Allele 1	Allele 2	Allele 3	Allele 1	Allele 2	Allele 3	Allele 1	Allele 2	Allele 3	Allele 1	Allele 2	Allele 3	Allele 1	Allele 2	Allele 1	Allele 2	Allele 1	Allele 2	Allele 1	Allele 2	Allele 3	Allele 1	Allele 2	Allele 3
Recipient (403)	109	121	257	259	141	143	---	121	133	---	222	224	---	136	138	---	348	348	---	---	217	219	84	86	---	149	155	---
Donor (BL 1843)	121	121	257	257	141	141	---	115	121	---	222	232	---	138	140	---	348	348	---	---	0	0	84	84	---	149	155	---
403 Graft-1	109	121	257	259	141	143	---	121	133	---	222	224	---	136	138	---	348	348	---	---	217	219	84	86	---	149	155	---
403 Graft-2	109	121	257	259	141	143	---	121	133	---	222	224	---	136	138	---	348	348	---	---	217	219	84	86	---	149	155	---
403 Graft-3	109	121	257	259	141	143	---	121	133	---	222	224	---	136	138	---	348	348	---	---	217	219	84	86	---	149	155	---
Recipient (404)	121	121	257	259	139	143	---	115	133	---	222	224	---	136	138	---	348	348	310	321	---	---	---	---	---	---	---	---
Donor (BL1801)	0	0	0	0	0	0	---	115	121	---	232	232	---	140	140	---	348	348	310	310	---	---	---	---	---	---	---	---
404 Graft-1	121	121	257	259	139	143	---	115	133	---	222	224	---	136	138	---	348	348	310	321	---	---	---	---	---	---	---	---
404 Graft-2	121	121	257	259	139	141	143	115	121	133	222	222	---	136	138	---	348	348	310	321	---	---	---	---	---	---	---	---
404 Graft-3	121	121	257	259	139	141	143	115	121	133	222	222	---	136	138	---	348	348	310	321	---	---	---	---	---	---	---	---
Recipient (406)	121	121	257	259	139	143	---	115	133	---	224	232	---	136	140	---	348	348	---	---	---	---	---	---	---	---	---	---
Donor BL1844	121	121	259	259	139	141	---	115	121	---	222	232	---	138	140	---	348	348	---	---	---	---	---	---	---	---	---	---
406-Graft 1	121	121	257	259	139	143	---	115	133	---	224	232	---	136	140	---	348	348	---	---	---	---	---	---	---	---	---	---
406-Graft 2	121	121	257	259	139	141	143	115	121	133	224	232	---	136	140	---	348	348	---	---	---	---	---	---	---	---	---	---
406-Graft 3	121	121	257	259	139	143	---	115	133	---	224	232	---	136	140	---	348	348	---	---	---	---	---	---	---	---	---	---
Recipient (408)	121	121	257	259	139	141	---	115	133	---	222	232	---	140	152	---	348	348	---	---	---	---	---	---	---	---	---	---
Donor (BL1849)	121	121	259	259	139	141	---	121	121	---	222	222	---	138	138	---	348	348	---	---	---	---	---	---	---	---	---	---
408 Graft-1	121	121	257	259	139	141	---	115	133	---	222	232	---	140	152	---	348	348	---	---	---	---	---	---	---	---	---	---
408 Graft-2	121	121	257	259	139	141	---	115	133	---	222	232	---	140	152	---	348	348	---	---	---	---	---	---	---	---	---	---
408 Graft-3	121	121	257	259	139	141	---	115	133	---	222	232	---	140	152	---	348	348	---	---	---	---	---	---	---	---	---	---
Recipient (410)	109	121	257	259	139	143	---	121	133	---	224	232	---	138	152	---	348	354	---	---	217	217	86	92	---	151	155	---
Donor (BL1841)	121	121	259	259	139	139	---	0	0	---	0	0	---	138	138	---	348	348	---	---	0	0	86	86	---	149	155	---
410 Graft-1	109	121	257	259	139	143	---	121	133	---	224	232	---	138	152	---	348	354	---	---	217	217	86	92	---	151	155	---
410 Graft-2	109	121	257	259	139	143	---	121	133	---	224	232	---	138	152	---	348	354	---	---	217	217	86	92	---	151	155	---
BL/BRxBR/BR
	ADL0278		LEI0094		MCW0216			MCW0081			MCW0034			MCW0016			LEI0166		LEI258		MCW0222		MCW0295			MCW037
	Allele 1	Allele 2	Allele 1	Allele 2	Allele 1	Allele 2	Allele 3	Allele 1	Allele 2	Allele 3	Allele 1	Allele 2	Allele 3	Allele 1	Allele 2	Allele 3	Allele 1	Allele 2	Allele 1	Allele 2	Allele 1	Allele 2	Allele 1	Allele 2	Allele 3	Allele 1	Allele 2	Allele 3
Recipient (391)	121	121	257	259	139	143	---	115	133	---	224	232	---	136	138	---	348	348	---	---	217	217	86	92	---	149	151	---
Donor (BR 1830)	109	109	257	257	143	143	---	133	133	---	224	224	---	136	136	---	344	354	---	---	0	0	86	86	---	151	155	---
391 Graft-1	121	121	257	259	139	143	---	115	133	---	224	232	---	136	138	---	348	348	---	---	217	217	86	92	---	149	151	---
391 Graft-2	121	121	257	259	139	143	---	115	133	---	224	232	---	136	138	---	348	348	---	---	217	217	86	92	---	149	151	---
Recipient (392)	121	121	257	257	139	143	---	115	133	---	224	232	---	136	138	---	348	348	---	---	---	---	---	---	---	---	---	---
Donor (BR1836)	121	121	257	257	143	143	---	133	133	---	224	224	---	136	136	---	348	348	---	---	---	---	---	---	---	---	---	---
392 Graft-1	121	121	257	257	139	143	---	115	133	---	224	232	---	136	138	---	348	348	---	---	---	---	---	---	---	---	---	---
392 Graft-2	121	121	257	257	139	143	---	115	133	---	224	232	---	136	138	---	348	348	---	---	---	---	---	---	---	---	---	---
392 Graft-3	121	121	257	257	139	143	---	115	133	---	224	232	---	136	138	---	348	348	---	---	---	---	---	---	---	---	---	---
Recipient (395)	121	121	257	259	139	143	---	115	133	---	224	232	---	138	152	---	348	348	---	---	---	---	---	---	---	---	---	---
Donor (BR1835)	121	121	257	257	143	143	---	133	133	---	224	224	---	136	136	---	348	354	---	---	---	---	---	---	---	---	---	---
395 Graft-1	121	121	257	259	139	143	---	115	133	---	224	232	---	138	152	---	348	348	---	---	---	---	---	---	---	---	---	---
395 Graft-2	121	121	257	259	139	143	---	115	133	---	224	232	---	138	152	---	348	348	---	---	---	---	---	---	---	---	---	---
Recipient (397)	121	121	257	259	141	143	---	115	133	---	222	224	---	140	152	---	344	348	---	---	217	219	84	84	---	149	151	---
Donor (BR1839)	109	121	257	259	141	143	---	115	133	---	222	224	---	136	138	---	344	348	---	---	0	0	86	86	---	149	151	---
397 Graft-1	121	121	257	259	141	143	---	115	133	---	222	224	---	140	152	---	344	348	---	---	217	219	84	84	---	149	151	---
397 Graft-2	121	121	257	259	141	143	---	115	133	---	222	224	---	140	152	---	344	348	---	---	217	219	84	84	---	149	151	---
397 Graft-3	121	121	257	259	141	143	---	115	133	---	222	224	---	140	152	---	344	348	---	---	217	219	84	84	---	149	151	---
BL/BRxBL/BR
	ADL0278		LEI0094		MCW0216			MCW0081			MCW0034			MCW0016			LEI0166		LEI258		MCW0222		MCW0295			MCW037
	Allele 1	Allele 2	Allele 1	Allele 2	Allele 1	Allele 2	Allele 3	Allele 1	Allele 2	Allele 3	Allele 1	Allele 2	Allele 3	Allele 1	Allele 2	Allele 3	Allele 1	Allele 2	Allele 1	Allele 2	Allele 1	Allele 2	Allele 1	Allele 2	Allele 3	Allele 1	Allele 2	Allele 3
Recipient (411)	109	121	257	259	139	141	---	115	133	---	222	224	---	136	140	---	348	348	---	---	217	217	84	86	---	149	155	---
Donor (BL/BR 1916)	121	121	257	259	141	143	---	121	133	---	222	224	---	136	152	---	344	348	---	---	0	0	84	92	---	149	151	---
411 Graft-1	109	121	257	259	139	141	143	115	121	133	222	224	---	136	140	152	344	348	---	---	217	217	84	86	92	149	151	155
411 Graft-2	109	121	257	259	139	141	143	115	121	133	222	224	---	136	140	152	344	348	---	---	217	217	84	86	92	149	151	155
411 Graft-3	109	121	257	259	139	141	---	115	121	---	222	224	---	136	140	---	344	348	---	---	217	217	84	86	---	149	155	---
Recipient (412)	121	121	257	259	139	143	---	115	133	---	222	224	---	136	140	---	348	348	---	---	217	217	84	92	---	149	155	---
Donor (BL/BR1928)	109	121	257	259	139	143	---	115	133	---	222	224	---	136	138	---	348	348	---	---	0	0	84	92	---	149	155	---
412 Graft-1	109	121	257	259	139	143	---	115	133	---	222	224	---	136	138	140	348	348	---	---	217	219	84	92	---	149	155	---
412 Graft-2	121	121	257	259	139	143	---	115	133	---	222	224	---	136	140	---	348	348	---	---	217	217	84	92	---	149	155	---
412 Graft-3	121	121	257	259	139	143	---	115	133	---	222	224	---	136	140	---	348	348	---	---	217	217	84	92	---	149	155	---
Recipient (413)	109	121	257	259	141	143	---	115	133	---	222	224	---	136	138	---	348	348	---	---	217	217	84	92	---	149	155	---
Donor (BL/BR 1915)	121	121	257	259	139	143	---	115	133	---	222	224	---	138	136	---	348	348	---	---	0	0	84	86	---	151	155	---
413 Graft-1	109	121	257	259	141	143	---	115	133	---	222	224	---	136	138	---	348	348	---	---	217	217	84	92	---	149	155	---
413 Graft-2	109	121	257	259	141	143	---	115	133	---	222	224	---	136	138	---	348	348	---	---	217	217	84	86	92	149	155	---
413 Graft-3	109	121	257	259	141	143	---	115	133	---	222	224	---	136	138	---	348	348	---	---	217	217	84	86	92	149	155	---
Recipient (414)	121	121	257	259	141	143	---	115	133	---	224	232	---	138	152	---	348	348	---	---	---	---	---	---	---	---	---	---
Donor (BL/BR1913)	121	121	257	259	141	143	---	115	133	---	222	232	---	136	138	---	344	348	---	---	---	---	---	---	---	---	---	---
414 Graft-1	121	121	257	259	141	143	---	115	133	---	224	232	---	138	152	---	348	348	---	---	---	---	---	---	---	---	---	---
Recipient (415)	121	121	257	259	141	143	---	121	133	---	222	224	---	136	140	---	348	348	---	---	217	217	84	92	---	149	155	---
Donor (BL/BR 1923)	121	121	257	259	143	143	---	133	133	---	224	224	---	136	140	---	344	348	---	---	217	217	84	86	---	151	151	---
415 Graft-1	121	121	257	259	141	143	---	121	133	---	222	224	---	136	140	---	348	348	---	---	217	217	84	92	---	149	155	---
415 Graft-2	121	121	257	259	141	143	---	121	133	---	222	224	---	136	140	---	348	348	---	---	217	217	84	92	---	149	155	---
			The allele size is different between donor and recipient
			The allele size of the potential graft is similar to the donor

## Sheet: BL-BLx BL-BL
	ADL0278		ADL0268		LEI0094		MCW0248			MCW0216			MCW0081			MCW0034			MCW0069		MCW0016				LEI0166		LEI258		MCW0222		MCW0295			MCW0206		MCW0103		MCW0111			MCW037			MCW0165		MCW0020		MCW00123
	Allele 1	Allele 2			Allele 1	Allele 2	Allele 1	Allele 2	Allele 3	Allele 1	Allele 2	Allele 3	Allele 1	Allele 2	Allele 3	Allele 1	Allele 2	Allele 3	Allele 1	Allele 2	Allele 1	Allele 2	Allele 3	Allele 4	Allele 1	Allele 2	Allele 1	Allele 2	Allele 1	Allele 2	Allele 1	Allele 2	Allele 3	Allele 1	Allele 2	Allele 1	Allele 2	Allele 1	Allele 2		Allele 1	Allele 2	Allele 3	Allele 1	Allele 2	Allele 1	Allele 2	Allele 1	Allele 2
BL/BLxBL/BL
Recipient (342)	121	121	112	112	259	259	211	211		139	141		115	121		222	232		156	156	138	140			348	348	310	310
Donor (BL1823)	121	121	112	112	259	259	211	211		139	139		115	115		222	232		156	156	138	140			348	348	310	310
342 Graft-1	121	121	112	112	259	259	211	211		139	141		115	121		222	232		156	156	138	140			348	348	310	310
Recipient (343)	121	121	112	112	259	259	211	211		139	139		115	121		222	222		156	156	138	138			348	348	310	310
Donor (BL1821)	121	121	112	112	259	259	211	211		139	141		115	121		222	222		156	156	138	138			348	348	310	310
343 Graft-1	121	121	112	112	259	259	211	211		139	141		115	121		222	222		156	156	138	138			348	348	310	310
Recipient (344)	121	121	112	112	259	259	211	211		139	141		115	121		222	232		156	156	138	138			348	348	310	310
Donor (BL1825)	121	121	112	112	259	259	211	211		139	141		115	115		232	232		156	156	140	140			348	348	310	310
344 Graft-1	121	121	112	112	259	259	211	211		139	141		115	121		222	232		156	156	138	138			348	348	310	310
344 Graft-2	121	121	112	112	259	259	211	211		139	141		115	121		222	232		156	156	138	138			348	348	310	310
Recipient (349)	121	121			259	259	211	211		139	141		0	0		222	222		156	156	138	138			348	348			0	0	86	86		230	230	268	268	100	100		151	155		112	112	180	184	84	84
Donor (BL 1824)	121	121			259	259	211	211		139	139		115	121		222	232		156	156	138	140			348	348			0	0	84	84		0	0	0	0	100	100		149	155		112	112	180	180	84	84
349 Graft-1	121	121			259	259	211	211		139	141		0	0		0	0		0	0	138	138			348	348			0	0	86	86		230	230	268	268	100	100		151	155		112	112	180	184	84	84
349 Graft-2	121	121			259	259	211	211		139	141		115	121		222	222		156	156	138	138			348	348			217	219	86	86		230	230	268	268	100	100		151	155		112	112	180	184	84	84
Recipient (357)	121	121	112	112	259	259	211	211		139	141		121	121		222	222		156	156	138	138			348	348	310	310
Donor (BL1857)	121	121	112	112	259	259	211	211		141	141		115	115		222	232		156	156	138	140			348	348	310	310
357 Graft-1	121	121	112	112	259	259	211	211		139	141		121	121		222	222		156	156	138	138			348	348	310	310
357 Graft-2	121	121	112	112	259	259	211	211		139	141		121	121		222	222		156	156	138	138			348	348	310	310
357 Graft-3	121	121	112	112	259	259	211	211		139	141		121	121		222	222		156	156	138	138			348	348	310	310
[truncated: 20 more columns]

## Sheet: BL-BL x BR-BR
	ADL0278		ADL0268		LEI0094		MCW0248			MCW0216			MCW0081			MCW0034			MCW0069		MCW0016				LEI0166		LEI258		MCW0222		MCW0295			MCW0206		MCW0103		MCW0111			MCW037			MCW0165		MCW0020		MCW00123
	Allele 1	Allele 2	Allele 1	Allele 2	Allele 1	Allele 2	Allele 1	Allele 2	Allele 3	Allele 1	Allele 2	Allele 3	Allele 1	Allele 2	Allele 3	Allele 1	Allele 2	Allele 3	Allele 1	Allele 2	Allele 1	Allele 2	Allele 3	Allele 4	Allele 1	Allele 2	Allele 1	Allele 2	Allele 1	Allele 2	Allele 1	Allele 2	Allele 3	Allele 1	Allele 2	Allele 1	Allele 2	Allele 1	Allele 2		Allele 1	Allele 2	Allele 3	Allele 1	Allele 2	Allele 1	Allele 2	Allele 1	Allele 2
Recipient (346)	121	121	112	112	259	259	211	211		139	139		121	121		222	232		156	156	138	140			348	348			217	217	84	84		230	230	268	268	100	100		155	155		116	116	180	180	84	84
Donor (BR 1803)	109	109	112	112	257	257	211	211		141	143		133	133		224	232		156	156	136	136			344	354			0	0	86	92		0	0	0	0	98	98		155	155		114	114	180	180	78	84
346 Graft-1	121	121	112	112	259	259	211	211		139	139		121	121		222	232		156	156	138	140			348	348			217	217	84	84		230	230	268	268	100	100		155	155		116	116	180	180	84	84
346 Graft-2	121	121	112	112	259	259	211	211		139	139		121	121		222	232		156	156	138	140			348	348			217	217	84	84		230	230	268	268	100	100		155	155		116	116	180	180	84	84
Recipient (347)	121	121			259	259	211	211		139	139		115	121		222	232		156	156	138	138			348	348			217	217	86	86		230	230	268	268	100	100		149	151		112	112	180	184	84	84
Donor (BR 1808)	109	121			257	257	211	211		143	143		133	133		224	224		156	156	136	136			348	348			0	0	92	92		0	0	0	0	98	98		151	155		114	114	180	180	84	84
347 Graft-1	121	121			259	259	211	211		139	139		115	121		222	232		156	156	138	138			348	348			217	217	86	86		230	230	268	268	100	100		149	151		112	112	180	184	84	84
347 Graft-2	121	121			259	259	211	211		139	139		115	121		222	232		156	156	138	138			348	348			217	217	86	86		230	230	268	268	100	100		149	151		112	112	180	184	84	84
Recipient (350)	121	121	112	112	259	259	211	211		139	141		115	115		222	232		156	156	138	138			348	348			217	217	84	86		230	230	268	268	100	100		149	149		116	116	180	184	84	84
Donor (BR 1818)	109	121	112	112	257	257	211	211		143	143		133	133		224	224		156	156	136	152			344	348			0	0	92	92		0	0	0	0	98	98		151	155		114	114	180	180	78	78
350 Graft-1	109	121	112	112	257	259	211	211		139	141	143	115	133		222	224	232	156	156	136	138	152		344	348			217	217	84	86	92	230	236	268	268	98	100		149	151	155	114	116	180	184	78	84
350 Graft-2	121	121	112	112	259	259	211	211		139	141		115	115		222	232		156	156	138	138			348	348			217	217	84	86		230	230	268	268	100	100		149	149		116	116	180	184	84	84
Recipient (352)	121	121	112	112	259	259	211	211		139	141		121	121		222	222		156	156	138	138			348	348	310	310
Donor (BL1812)	109	121	112	112	257	257	211	211		143	143		133	133		224	232		156	156	136	136			344	344	321	321
352-Graft 1	109	121	112	112	257	259	211	211		139	141	143	121	133		222	224	232	156	156	136	138			344	348	310	321
Recipient (353)	121	121	112	112	259	259	211	211		139	141		115	121		222	232		156	156	138	138			348	348			217	217	84	84		230	230	268	268	100	100		149	155		116	116	180	184	84	84
Donor (BR 1819)	109	121	112	112	257	257	211	211		143	143		133	133		224	224		156	156	136	152			344	348			0	0	92	92		0	0	0	0	98	98		155	155		114	114	180	180	84	84
353 Graft-1	121	121	112	112	259	259	211	211		139	141		115	121		222	232		156	156	138	138			348	348			217	217	84	84		230	230	268	268	100	100		149	155		116	116	180	184	84	84
353 Graft-2	121	121	112	112	259	259	211	211		139	141		115	121		222	232		156	156	138	138			348	348			217	217	84	84		230	230	268	268	100	100		149	155		116	116	180	184	84	84
[truncated: 20 more columns]

## Sheet: BL-BLxBL-BR
	ADL0278		ADL0268		LEI0094		MCW0248			MCW0216			MCW0081			MCW0034			MCW0069		MCW0016				LEI0166		LEI258		MCW0222		MCW0295			MCW0206		MCW0103		MCW0111			MCW037			MCW0165		MCW0020		MCW00123
	Allele 1	Allele 2	Allele 1	Allele 2	Allele 1	Allele 2	Allele 1	Allele 2	Allele 3	Allele 1	Allele 2	Allele 3	Allele 1	Allele 2	Allele 3	Allele 1	Allele 2	Allele 3	Allele 1	Allele 2	Allele 1	Allele 2	Allele 3	Allele 4	Allele 1	Allele 2	Allele 1	Allele 2	Allele 1	Allele 2	Allele 1	Allele 2	Allele 3	Allele 1	Allele 2	Allele 1	Allele 2	Allele 1	Allele 2		Allele 1	Allele 2	Allele 3	Allele 1	Allele 2	Allele 1	Allele 2	Allele 1	Allele 2
Recipient (371)	121	121	112	112	259	259	211	211		139	141		121	121		232	232		156	156	140	140			348	348
Donor (BL/BR1907)	121	121	112	112	257	259	211	211		139	143		115	133		224	232		156	156	136	140			348	348
371 Graft-1	121	121	112	112	259	259	211	211		139	141		121	121		232	232		156	156	140	140			348	348
Recipient (372)	121	121	112	112	259	259	211	211		139	139		115	121		222	232		156	156	138	140			348	348
Donor (BL/BR1920)	121	121	112	112	257	259	211	211		141	143		115	133		222	224		156	156	136	138			348	348
372 Graft-1	121	121	112	112	259	259	211	211		139	139		115	121		222	232		156	156	138	140			348	348
372 Graft-2	121	121	112	112	259	259	211	211		139	139		115	121		222	232		156	156	138	140			348	348
Recipient (373)	121	121	112	112	259	259	211	211		141	141		115	121		222	232		156	156	138	140			348	348
Donor (BL/BR1935)	121	121	112	112	257	259	211	211		141	143		115	133		224	232		156	156	138	152			344	348
373 Graft-1	121	121	112	112	259	259	211	211		141	141		115	121		222	232		156	156	138	140			348	348
373 Graft-2	121	121	112	112	259	259	211	211		141	141		115	121		222	232		156	156	138	140			348	348
373 Graft-3	121	121	112	112	259	259	211	211		141	141		115	121		222	232		156	156	138	140			0	0
Recipient (376)	121	121	112	112	259	259	211	211		139	139		115	115		222	232		156	156	138	140			348	348
Donor (BL/BR1902)	121	121	112	112	257	259	211	211		141	143		115	133		222	224		156	156	138	152			348	348
376 Graft-1	121	121	112	112	259	259	211	211		139	139		115	115		222	232		156	156	138	140			348	348
376 Graft-2	121	121	112	112	259	259	211	211		139	139		115	115		222	232		156	156	138	140			348	348
376 Graft-3	121	121	112	112	259	259	211	211		139	139		115	115		222	232		156	156	138	140			348	348
376 Graft-4	121	121	112	112	259	259	211	211		139	139		115	115		222	232		156	156	138	140			348	348
Recipient (378)	121	121	112	112	259	259	211	211		139	139		115	121		222	232		156	156	138	140			348	348
Donor (BL/BR1904)	109	121	112	112	257	259	211	211		141	141		121	133		222	224		156	156	136	138			348	348
378 Graft-1	109	121	112	112	257	259	211	211		139	141		115	121	133	222	224	232	156	156	136	138	140		348	348
378 Graft-2	109	121	112	112	257	259	211	211		139	141		115	121	133	222	224	232	156	156	136	138	140		348	348
[truncated: 20 more columns]

## Sheet: BR-BRx BL-BL
	ADL0278		ADL0268		LEI0094		MCW0248			MCW0216			MCW0081			MCW0034			MCW0069		MCW0016				LEI0166		LEI258		MCW0222		MCW0295			MCW0206		MCW0103		MCW0111			MCW037			MCW0165		MCW0020		MCW00123
	Allele 1	Allele 2	Allele 1	Allele 2	Allele 1	Allele 2	Allele 1	Allele 2	Allele 3	Allele 1	Allele 2	Allele 3	Allele 1	Allele 2	Allele 3	Allele 1	Allele 2	Allele 3	Allele 1	Allele 2	Allele 1	Allele 2	Allele 3	Allele 4	Allele 1	Allele 2	Allele 1	Allele 2	Allele 1	Allele 2	Allele 1	Allele 2	Allele 3	Allele 1	Allele 2	Allele 1	Allele 2	Allele 1	Allele 2		Allele 1	Allele 2	Allele 3	Allele 1	Allele 2	Allele 1	Allele 2	Allele 1	Allele 2
Recipient (358)	109	121	112	112	257	257	211	211		143	143		133	133		224	224		156	156	136	136			344	348	321	321
Donor (BL1828)	121	121	112	112	259	259	211	211		139	141		121	121		222	222		156	156	138	138			348	348	310	310
358 Graft-1	109	121	112	112	257	257	211	211		143	143		133	133		224	224		156	156	136	136			344	348	321	321
358 Graft-2	109	121	112	112	257	257	211	211		143	143		133	133		224	224		156	156	136	136			344	348	321	321
Recipient (360)	109	121	112	112	257	257	211	211		141	143		133	133		224	224		156	156	136	152			348	354	321	321
Donor (BL1830)	121	121	112	112	259	259	211	211		141	141		115	115		222	232		156	156	138	140			348	348	310	310
360 Graft-1	109	121	112	112	257	257	211	211		141	143		133	133		224	224		156	156	136	152			348	354	321	321
360 Graft-2	109	121	112	112	257	257	211	211		141	143		133	133		224	224		156	156	136	152			348	354	321	321
Recipient (380)	121	121	112	112	257	257	211	211		143	143		133	133		224	224		156	156	136	152			348	348
Donor (BL1838)	121	121	112	112	259	259	211	211		139	141		115	115		222	232		156	156	138	140			348	348
388 Graft-1	121	121	112	112	257	257	211	211		143	143		133	133		224	224		156	156	136	152			348	348
388 Graft-2	121	121	112	112	257	257	211	211		143	143		133	133		224	224		156	156	136	152			348	348
388 Graft-3	121	121	112	112	257	257	211	211		143	143		133	133		224	224		156	156	136	152			348	348
[truncated: 20 more columns]

## Sheet: BR-BRxBR-BR
	ADL0278		ADL0268		LEI0094		MCW0248			MCW0216			MCW0081			MCW0034			MCW0069		MCW0016				LEI0166		LEI258		MCW0222		MCW0295			MCW0206		MCW0103		MCW0111			MCW037			MCW0165		MCW0020		MCW00123
	Allele 1	Allele 2	Allele 1	Allele 2	Allele 1	Allele 2	Allele 1	Allele 2	Allele 3	Allele 1	Allele 2	Allele 3	Allele 1	Allele 2	Allele 3	Allele 1	Allele 2	Allele 3	Allele 1	Allele 2	Allele 1	Allele 2	Allele 3	Allele 4	Allele 1	Allele 2	Allele 1	Allele 2	Allele 1	Allele 2	Allele 1	Allele 2	Allele 3	Allele 1	Allele 2	Allele 1	Allele 2	Allele 1	Allele 2		Allele 1	Allele 2	Allele 3	Allele 1	Allele 2	Allele 1	Allele 2	Allele 1	Allele 2
Recipient (381)	109	121	112	112	257	257	211	211		143	143		133	133		224	224		156	156	152	152			348	354
Donor (BR1821)	109	109	112	112	257	257	211	211		143	143		133	133		224	232		156	156	136	152			344	348
381 Graft-1	109	121	112	112	257	257	211	211		143	143		133	133		224	224		156	156	152	152			348	354
381 Graft-2	109	121	112	112	257	257	211	211		143	143		133	133		224	224		156	156	152	152			348	354
381 Graft-3	109	121	112	112	257	257	211	211		143	143		133	133		224	224		156	156	152	152			348	354
Recipient 382)	121	121	112	112	257	257	211	211		141	143		133	133		224	224		156	156	152	152			344	348			217	217	86	92		236	236	268	268	98	98		155	155		114	114	180	180	78	84
Donor (BR 1838)	121	121	112	112	257	257	211	211		143	143		133	133		224	232		156	156	136	136			344	348			217	217	92	92		236	236	268	268	98	98		155	155		114	114	180	180	78	84
382 Graft-1	121	121	112	112	257	257	211	211		141	143		133	133		224	224		156	156	152	152			344	348			217	217	86	92		236	236	268	268	98	98		155	155		114	114	180	180	78	84
382 Graft-2	121	121	112	112	257	257	211	211		141	143		133	133		224	224		156	156	152	152			344	348			217	217	86	92		236	236	268	268	98	98		155	155		114	114	180	180	78	84
382 Graft-3	121	121	112	112	257	257	211	211		141	143		133	133		224	224		156	156	152	152			344	348			217	217	86	92		236	236	268	268	98	98		155	155		114	114	180	180	78	84
Recipient (384)	121	121	112	112	257	257	211	211		143	143		143	143		224	232		156	156	136	136			348	354			217	217	86	92		236	236	268	268	96	98		151	155		114	114	180	180	78	84
Donor (BR 1829)	121	121	112	112	257	257	211	211		143	143		143	143		232	232		156	156	136	136			348	354			217	217	92	92		236	236	268	268	98	98		151	151		114	114	180	184	78	84
384 Graft-1	121	121	112	112	257	257	211	211		143	143		143	143		224	232		156	156	136	136			348	354			217	217	86	92		236	236	268	268	96	98		151	155		114	114	180	180	78	84
384 Graft-2	121	121	112	112	257	257	211	211		143	143		143	143		224	232		156	156	136	136			348	354			217	217	86	92		236	236	268	268	96	98		151	155		114	114	180	180	78	84
384 Graft-3	121	121	112	112	257	257	211	211		143	143		143	143		224	232		156	156	136	136			348	354			217	217	86	92		236	236	268	268	96	98		151	155		114	114	180	180	78	84
Recipient (387)	121	121			257	257	211	211		141	143		133	133		224	224		156	156	136	136			344	348			217	217	92	92		236	236	268	268	98	98		151	155		114	114	180	180	84	84
Donor (BR 1820)	109	109			257	257	211	211		143	143		133	133		232	232		156	156	136	136			348	348			0	0	92	92		0	0	0	0	98	98		151	151		114	114	180	180	78	84
387 Graft-1	121	121			257	257	211	211		141	143		133	133		224	224		156	156	136	136			344	348			217	217	92	92		236	236	268	268	98	98		151	155		114	114	180	180	84	84
387 Graft-2	121	121			257	257	211	211		141	143		133	133		224	224		156	156	136	136			344	348			217	217	92	92		236	236	268	268	98	98		151	155		114	114	180	180	84	84
[truncated: 20 more columns]

## Sheet: BR-BRxBL-BR
	ADL0278		ADL0268		LEI0094		MCW0248			MCW0216			MCW0081			MCW0034			MCW0069		MCW0016				LEI0166		LEI258		MCW0222		MCW0295			MCW0206		MCW0103		MCW0111			MCW037			MCW0165		MCW0020		MCW00123
	Allele 1	Allele 2	Allele 1	Allele 2	Allele 1	Allele 2	Allele 1	Allele 2	Allele 3	Allele 1	Allele 2	Allele 3	Allele 1	Allele 2	Allele 3	Allele 1	Allele 2	Allele 3	Allele 1	Allele 2	Allele 1	Allele 2	Allele 3	Allele 4	Allele 1	Allele 2	Allele 1	Allele 2	Allele 1	Allele 2	Allele 1	Allele 2	Allele 3	Allele 1	Allele 2	Allele 1	Allele 2	Allele 1	Allele 2	Allele 3	Allele 1	Allele 2	Allele 3	Allele 1	Allele 2	Allele 1	Allele 2	Allele 1	Allele 2
Recipient (379)	109	121	112	112	257	257	211	211		143	143		133	133		224	232		156	156	136	136			348	354
Donor (BL/BR1933)	121	121	112	112	257	259	211	211		141	143		115	133		222	224		156	156	140	152			348	348
379 Graft-1	109	121	112	112	257	257	211	211		143	143		133	133		224	232		156	156	136	136			348	354
379 Graft-2	109	121	112	112	257	257	211	211		143	143		133	133		224	232		156	156	136	136			348	354
Recipient (380)	109	121	112	112	257	257	211	211		143	143		133	133		224	224		156	156	136	136			344	348
Donor (BL/BR1932)	121	121	112	112	257	259	211	211		139	143		115	133		224	232		156	156	136	138			348	348
380 Graft-1	109	121	112	112	257	257	211	211		143	143		133	133		224	224		156	156	136	136			344	348
Recipient (383)	109	109	112	112	257	257	211	211		143	143		133	133		224	224		156	156	136	152			344	348			217	217	86	92		236	236	268	268	98	98		151	155	114	114	180	180	78	84	208
Donor (BL/BR 1905)	121	121	112	112	257	259	211	211		141	143		115	133		222	224		156	156	136	140			348	348			0	0	84	86		0	0	0	0	98	100		151	155	114	114	180	180	78	84	0
383 Graft-1	109	109	112	112	257	257	211	211		143	143		133	133		224	224		156	156	136	152			344	348			217	217	86	92		236	236	268	268	98	98		151	155	114	114	180	180	78	84	208
383 Graft-2	109	109	112	112	257	257	211	211		143	143		133	133		224	224		156	156	136	152			344	348			217	217	86	92		236	236	268	268	98	98		151	155	114	114	180	180	78	84	208
Recipient (389)	109	109	112	112	257	257	211	211		143	143		133	133		224	224		156	156	136	136			344	348
Donor (BL/BR1917)	109	121	112	112	257	259	211	211		141	143		115	133		232	232		156	156	140	152			348	348
389 Graft-1	109	109	112	112	257	257	211	211		143	143		133	133		224	224		156	156	136	136			344	348
389 Graft-2	109	109	112	112	257	257	211	211		143	143		133	133		224	224		156	156	136	136			344	348
389 Graft-3	109	109	112	112	257	257	211	211		143	143		133	133		224	224		156	156	136	136			344	348
389 Graft-4	109	109	112	112	257	257	211	211		143	143		133	133		224	224		156	156	136	136			344	348
[truncated: 20 more columns]

## Sheet: BL-BRxBL-BL
	ADL0278		ADL0268		LEI0094		MCW0248			MCW0216			MCW0081			MCW0034			MCW0069		MCW0016				LEI0166		LEI258		MCW0222		MCW0295			MCW0206		MCW0103		MCW0111			MCW037			MCW0165		MCW0020		MCW00123
	Allele 1	Allele 2	Allele 1	Allele 2	Allele 1	Allele 2	Allele 1	Allele 2	Allele 3	Allele 1	Allele 2	Allele 3	Allele 1	Allele 2	Allele 3	Allele 1	Allele 2	Allele 3	Allele 1	Allele 2	Allele 1	Allele 2	Allele 3	Allele 4	Allele 1	Allele 2	Allele 1	Allele 2	Allele 1	Allele 2	Allele 1	Allele 2	Allele 3	Allele 1	Allele 2	Allele 1	Allele 2	Allele 1	Allele 2		Allele 1	Allele 2	Allele 3	Allele 1	Allele 2	Allele 1	Allele 2	Allele 1	Allele 2
Recipient (403)	109	121			257	259	211	211		141	143		121	133		222	224		156	156	136	138			348	348			217	219	84	86		230	236	268	268	98	100		149	155		114	116	180	180	78	84
Donor (BL 1843)	121	121			257	257	211	211		141	141		115	121		222	232		156	156	138	140			348	348			0	0	84	84		0	0	0	0	100	100		149	155		116	116	180	180	84	84
403 Graft-1	109	121			257	259	211	211		141	143		121	133		222	224		156	156	136	138			348	348			217	219	84	86		230	236	268	268	98	100		149	155		114	116	180	180	78	84
403 Graft-2	109	121			257	259	211	211		141	143		121	133		222	224		156	156	136	138			348	348			217	219	84	86		230	236	268	268	98	100		149	155		114	116	180	180	78	84
403 Graft-3	109	121			257	259	211	211		141	143		121	133		222	224		156	156	136	138			348	348			217	219	84	86		230	236	268	268	98	100		149	155		114	116	180	180	78	84
Recipient (404)	121	121	112	112	257	259	211	211		139	143		115	133		222	224		156	156	136	138			348	348	310	321
Donor (BL1801)	0	0	0	0	0	0	0	0		0	0		115	121		232	232		156	156	140	140			348	348	310	310
404 Graft-1	121	121	112	112	257	259	211	211		139	143		115	133		222	224		156	156	136	138			348	348	310	321
404 Graft-2	121	121	112	112	257	259	211	211		139	141	143	115	121	133	222	222		156	156	136	138			348	348	310	321
404 Graft-3	121	121	112	112	257	259	211	211		139	141	143	115	121	133	222	222		156	156	136	138			348	348	310	321
Recipient (406)	121	121	112	112	257	259	211	211		139	143		115	133		224	232		156	156	136	140			348	348
Donor BL1844	121	121	112	112	259	259	211	211		139	141		115	121		222	232		156	156	138	140			348	348
406-Graft 1	121	121	112	112	257	259	211	211		139	143		115	133		224	232		156	156	136	140			348	348
406-Graft 2	121	121	112	112	257	259	211	211		139	141	143	115	121	133	224	232		156	156	136	140			348	348
406-Graft 3	121	121	112	112	257	259	211	211		139	143		115	133		224	232		156	156	136	140			348	348
Recipient (408)	121	121	112	112	257	259	211	211		139	141		115	133		222	232		156	156	140	152			348	348
Donor (BL1849)	121	121	112	112	259	259	211	211		139	141		121	121		222	222		156	156	138	138			348	348
408 Graft-1	121	121	112	112	257	259	211	211		139	141		115	133		222	232		156	156	140	152			348	348
408 Graft-2	121	121	112	112	257	259	211	211		139	141		115	133		222	232		156	156	140	152			348	348
408 Graft-3	121	121	112	112	257	259	211	211		139	141		115	133		222	232		156	156	140	152			348	348
Recipient (410)	109	121			257	259	211	211		139	143		121	133		224	232		156	156	138	152			348	354			217	217	86	92		230	236	268	268	98	100		151	155		114	114	180	184	84	84
Donor (BL1841)	121	121			259	259	211	211		139	139		0	0		0	0		0	0	138	138			348	348			0	0	86	86		230	230	268	268	100	100		149	155		112	114	180	184	84	84
410 Graft-1	109	121			257	259	211	211		139	143		121	133		224	232		156	156	138	152			348	354			217	217	86	92		230	236	268	268	98	100		151	155		114	114	180	184	84	84
410 Graft-2	109	121			257	259	211	211		139	143		121	133		224	232		156	156	138	152			348	354			217	217	86	92		230	236	268	268	98	100		151	155		114	114	180	184	84	84
[truncated: 20 more columns]

## Sheet: BL-BRxBR-BR
	ADL0278		ADL0268		LEI0094		MCW0248			MCW0216			MCW0081			MCW0034			MCW0069		MCW0016				LEI0166		LEI258		MCW0222		MCW0295			MCW0206		MCW0103		MCW0111			MCW037			MCW0165		MCW0020		MCW00123
	Allele 1	Allele 2	Allele 1	Allele 2	Allele 1	Allele 2	Allele 1	Allele 2	Allele 3	Allele 1	Allele 2	Allele 3	Allele 1	Allele 2	Allele 3	Allele 1	Allele 2	Allele 3	Allele 1	Allele 2	Allele 1	Allele 2	Allele 3	Allele 4	Allele 1	Allele 2	Allele 1	Allele 2	Allele 1	Allele 2	Allele 1	Allele 2	Allele 3	Allele 1	Allele 2	Allele 1	Allele 2	Allele 1	Allele 2		Allele 1	Allele 2	Allele 3	Allele 1	Allele 2	Allele 1	Allele 2	Allele 1	Allele 2
Recipient (391)	121	121			257	259	211	211		139	143		115	133		224	232		156	156	136	138			348	348			217	217	86	92		226	230	268	268	96	100		149	151		114	114	180	180	84	84
Donor (BR 1830)	109	109			257	257	211	211		143	143		133	133		224	224		156	156	136	136			344	354			0	0	86	86		0	0	0	0	98	98		151	155		114	114	180	180	84	84
391 Graft-1	121	121			257	259	211	211		139	143		115	133		224	232		156	156	136	138			348	348			217	217	86	92		226	230	268	268	96	100		149	151		114	114	180	180	84	84
391 Graft-2	121	121			257	259	211	211		139	143		115	133		224	232		156	156	136	138			348	348			217	217	86	92		226	230	268	268	96	100		149	151		114	114	180	180	84	84
Recipient (392)	121	121	112	112	257	257	211	211		139	143		115	133		224	232		156	156	136	138			348	348
Donor (BR1836)	121	121	112	112	257	257	211	211		143	143		133	133		224	224		156	156	136	136			348	348
392 Graft-1	121	121	112	112	257	257	211	211		139	143		115	133		224	232		156	156	136	138			348	348
392 Graft-2	121	121	112	112	257	257	211	211		139	143		115	133		224	232		156	156	136	138			348	348
392 Graft-3	121	121	112	112	257	257	211	211		139	143		115	133		224	232		156	156	136	138			348	348
Recipient (395)	121	121	112	112	257	259	211	211		139	143		115	133		224	232		156	156	138	152			348	348
Donor (BR1835)	121	121	112	112	257	257	211	211		143	143		133	133		224	224		156	156	136	136			348	354
395 Graft-1	121	121	112	112	257	259	211	211		139	143		115	133		224	232		156	156	138	152			348	348
395 Graft-2	121	121	112	112	257	259	211	211		139	143		115	133		224	232		156	156	138	152			348	348
Recipient (397)	121	121			257	259	211	211		141	143		115	133		222	224		156	156	140	152			344	348			217	219	84	84		230	236	268	268	98	100		149	151		114	116	180	184	84	84
Donor (BR1839)	109	121			257	259	211	211		141	143		115	133		222	224		156	156	136	138			344	348			0	0	86	86		0	0	0	0	98	100		149	151		114	116	180	184	84	84
397 Graft-1	121	121			257	259	211	211		141	143		115	133		222	224		156	156	140	152			344	348			217	219	84	84		230	236	268	268	98	100		149	151		114	116	180	184	84	84
397 Graft-2	121	121			257	259	211	211		141	143		115	133		222	224		156	156	140	152			344	348			217	219	84	84		230	236	268	268	98	100		149	151		114	116	180	184	84	84
397 Graft-3	121	121			257	259	211	211		141	143		115	133		222	224		156	156	140	152			344	348			217	219	84	84		230	236	268	268	98	100		149	151		114	116	180	184	84	84
[truncated: 20 more columns]

## Sheet: BL-BRxBL-BR
	ADL0278		ADL0268		LEI0094		MCW0248			MCW0216			MCW0081			MCW0034			MCW0069		MCW0016				LEI0166		LEI258		MCW0222		MCW0295			MCW0206		MCW0103		MCW0111			MCW037			MCW0165		MCW0020		MCW00123
	Allele 1	Allele 2	Allele 1	Allele 2	Allele 1	Allele 2	Allele 1	Allele 2	Allele 3	Allele 1	Allele 2	Allele 3	Allele 1	Allele 2	Allele 3	Allele 1	Allele 2	Allele 3	Allele 1	Allele 2	Allele 1	Allele 2	Allele 3	Allele 4	Allele 1	Allele 2	Allele 1	Allele 2	Allele 1	Allele 2	Allele 1	Allele 2	Allele 3	Allele 1	Allele 2	Allele 1	Allele 2	Allele 1	Allele 2		Allele 1	Allele 2	Allele 3	Allele 1	Allele 2	Allele 1	Allele 2	Allele 1	Allele 2
Recipient (411)	109	121			257	259	211	211		139	141		115	133		222	224		156	156	136	140			348	348			217	217	84	86		226	230	268	268	98	100		149	155		114	114	180	180	78	84
Donor (BL/BR 1916)	121	121			257	259	211	211		141	143		121	133		222	224		156	156	136	152			344	348			0	0	84	92		0	0	0	0	0	0		149	151		114	116	180	180	84	84
411 Graft-1	109	121			257	259	211	211		139	141	143	115	121	133	222	224		156	156	136	140	152		344	348			217	217	84	86	92	226	230	268	268	98	100		149	151	155	114	114	180	180	84	84
411 Graft-2	109	121			257	259	211	211		139	141	143	115	121	133	222	224		156	156	136	140	152		344	348			217	217	84	86	92	226	230	268	268	98	100		149	151	155	114	114	180	180	78	84
411 Graft-3	109	121			257	259	211	211		139	141		115	121		222	224		156	156	136	140			344	348			217	217	84	86		226	230	268	268	98	100		149	155		114	114	0	0	78	84
Recipient (412)	121	121			257	259	211	211		139	143		115	133		222	224		156	156	136	140			348	348			217	217	84	92		226	230	268	268	98	100		149	155		114	116	180	180	84	84
Donor (BL/BR1928)	109	121			257	259	211	211		139	143		115	133		222	224		156	156	136	138			348	348			0	0	84	92		226	230	268	268	98	100		149	155		114	114	180	180	78	84
412 Graft-1	109	121			257	259	211	211		139	143		115	133		222	224		156	156	136	138	140		348	348			217	219	84	92		226	230	268	268	98	100		149	155		114	116	180	180	78	84
412 Graft-2	121	121			257	259	211	211		139	143		115	133		222	224		156	156	136	140			348	348			217	217	84	92		226	230	268	268	98	100		149	155		114	116	180	180	84	84
412 Graft-3	121	121			257	259	211	211		139	143		115	133		222	224		156	156	136	140			348	348			217	217	84	92		226	230	268	268	98	100		149	155		114	116	180	180	84	84
Recipient (413)	109	121			257	259	211	211		141	143		115	133		222	224		156	156	136	138			348	348			217	217	84	92		230	236	268	268	96	100		149	155		114	114	180	180	78	84
Donor (BL/BR 1915)	121	121			257	259	211	211		139	143		115	133		222	224		156	156	138	136			348	348			0	0	84	86		0	0	0	0	98	100		151	155		114	114	180	180	78	84
413 Graft-1	109	121			257	259	211	211		141	143		115	133		222	224		156	156	136	138			348	348			217	217	84	92		0	0	0	0	96	100		149	155		114	114	180	180	78	84
413 Graft-2	109	121			257	259	211	211		141	143		115	133		222	224		156	156	136	138			348	348			217	217	84	86	92	230	236	268	268	96	100		149	155		114	114	180	180	78	84
413 Graft-3	109	121			257	259	211	211		141	143		115	133		222	224		156	156	136	138			348	348			217	217	84	86	92	230	236	268	268	96	100		149	155		114	114	180	180	78	84
Recipient (414)	121	121	112	112	257	259	211	211		141	143		115	133		224	232		156	156	138	152			348	348
Donor (BL/BR1913)	121	121	112	112	257	259	211	211		141	143		115	133		222	232		156	156	136	138			344	348
414 Graft-1	121	121	112	112	257	259	211	211		141	143		115	133		224	232		156	156	138	152			348	348
Recipient (415)	121	121			257	259	211	211		141	143		121	133		222	224		156	156	136	140			348	348			217	217	84	92		226	230	268	268	98	100		149	155		114	114	180	184	84	84
Donor (BL/BR 1923)	121	121			257	259	211	211		143	143		133	133		224	224		156	156	136	140			344	348			217	217	84	86		226	236	268	268	98	100		151	151		114	114	180	184	84	84
415 Graft-1	121	121			257	259	211	211		141	143		121	133		222	224		156	156	136	140			348	348			217	217	84	92		226	230	268	268	98	100		149	155		114	114	180	184	84	84
415 Graft-2	121	121			257	259	211	211		141	143		121	133		222	224		156	156	136	140			348	348			217	217	84	92		226	230	268	268	98	100		149	155		114	114	180	184	84	84
[truncated: 20 more columns]

[truncated: 1 more sheets: Altoghether]
